# Supplementary material for: Ovarian Cancer and Glutamine Metabolism
Source: Int J Mol Sci. 2023 Mar 6;24(5):5041. doi: 10.3390/ijms24055041 (PMC10003179; doi:10.3390/ijms24055041)
Supplement: Supplementary file 1 [file ijms-24-05041-s001.zip]

Archive with 1 entries (1 files):
- ijms-2215109-supplementary.pdf
